# Supplementary material for: Platelet Count and Survival after Cancer
Source: Cancers (Basel). 2022 Jan 21;14(3):549. doi: 10.3390/cancers14030549 (PMC8833779; doi:10.3390/cancers14030549)
Supplement: Supplementary file 1 [file cancers-14-00549-s001.zip]

Archive with 1 entries (1 files):
- cancers-1547094-supplementary.pdf
